# Supplementary material for: PAPP-A2 deficiency does not exacerbate the phenotype of a mouse model of intrauterine growth restriction
Source: Reprod Biol Endocrinol. 2018 Jun 12;16:58. doi: 10.1186/s12958-018-0376-4 (PMC5996520; doi:10.1186/s12958-018-0376-4)
Supplement: Supplementary file 2 — Datasets analysed in this study. (XLSX 69 kb) [file 12958_2018_376_MOESM2_ESM.xlsx]

## Sheet: F2 weights genotypes
litter	ID	wk3	wk6	wk8	pappa2	mmp9	sex (1 = female, 2 = male)
223_1	A	7.57	15.6	16.7	koko	koko	1
223_1	B	7.31	17	18.2	wtwt	koko	1
223_1	C	7.42	15.5	16.4	koko	koko	1
223_1	D	8.92	17.4	18.4	wtko	wtwt	1
223_1	E	9.04	18.8	20.3	wtwt	wtko	1
223_1	P	8.29	20	21.5	koko	wtko	2
223_1	Q	8.35	21.8	22.7	wtko	wtko	2
223_1	R	9.39	21.4	24	wtko	wtko	2
223_1	S	8.88	22.9	24.1	wtko	wtko	2
223_1	T	8.06	19.7	20.8	wtko	koko	2
224_1	A	8.93	16.4	18.15	koko	koko	1
224_1	B	9.92	18.9	20.3	wtko	koko	1
224_1	C	10.55	18.4	20.4	koko	wtko	1
224_1	D	11.25	18.5	19.1	wtko	wtko	1
224_1	E	9.92	22.8	22.9	koko	koko	2
224_1	F	9.96	17.6	19.4	koko	wtko	1
224_1	P	10.46	24.6	25.9	wtwt	wtko	2
225_1	A	6.54	16.4	17.8	wtko	wtko	1
225_1	B	6.61	14.9	16	koko	wtwt	1
225_1	P	6.3	17.6		koko	koko	2
225_1	Q	5.51	17.4	18.85	koko	koko	2
225_1	R	5.65	20.1	21.72	wtko	wtko	2
225_1	S	6.49	21.6	23.58	wtko	wtko	2
226_1	A	9.07	18.8	20.1	wtko	koko	1
226_1	B	7.81	16.9	18.1	koko	wtko	1
226_1	C	8.65	17.9	19.1	wtko	wtko	1
226_1	D	9.14	18.4	19.25	wtko	wtko	1
226_1	E	8.09	17.1	18.7	koko	wtko	1
226_1	P	6.84	19	20.3	wtwt	koko	2
227_1	A	11.6	18.4	18.9	wtwt	koko	1
227_1	B	9.63	17.1	18.6	wtwt	koko	1
227_1	C	12.13	20.1	21.75	wtwt	koko	1
227_1	D	11.95	19.5	20.8	wtko	wtko	1
227_1	P	13.44	24.1	25.6	wtwt	koko	2
227_1	Q	12	21.9	22.9	koko	wtko	2
227_1	R	13.42	25.8	27.2	wtwt	wtwt	2
227_1	S	12.67	24	25.2	wtwt	koko	2
228_1	A	8.79	17.6	19.4	wtko	wtko	1
228_1	B	8.34	17	16.5	wtko	wtko	1
228_1	P	10.45	23.8	25.3	wtko	wtwt	2
228_1	Q	8.95	21.8	23.5	koko	wtwt	2
228_1	R	10.11	26.1	27.6	wtwt	wtko	2
228_1	S	10.17	22.8	24.5	wtko	wtwt	2
228_1	T	9.07	20.6	22.4	koko	koko	2
228_2	A	10.98	18.4	20	wtko	wtko	1
228_2	B	7.75	14.9	15.9	koko	koko	1
228_2	P	9.53	21.6	24.6	koko	wtwt	2
228_2	Q	8.78	20.5	23.1	koko	koko	2
228_2	R	10.66	25.3	28.5	wtko	koko	2
228_2	S	10.72	23.9	26.3	wtwt	wtko	2
229_1	A	9.96	18.6	20.4	wtko	koko	1
229_1	B	9.49	18.4	18.7	koko	koko	1
229_1	P	10.2	23.3	23.8	wtko	koko	2
229_1	Q	10.65	23	23.9	koko	wtko	2
229_1	R	11.05	25.2	26.3	wtko	wtko	2
229_1	S	10.82			koko	koko	2
230_1	A	10.2	19.4	21.5	wtko	wtwt	1
230_1	B	8.71	16.7	17	koko	koko	1
230_1	C	11.05	19.8	21.3	wtwt	wtwt	1
230_1	D	9.65	17.5	17.6	koko	wtwt	1
230_1	P	11.02	24.7	25.9	wtko	koko	2
230_1	Q	10.79	24.1	26.2	wtwt	koko	2
230_1	R	9.16	23.3	25.8	wtko	koko	2
231_1	A	8.58	19.6	20.6	wtko	wtko	1
231_1	B	10.24	19.5	20.25	wtko	wtwt	1
231_1	C	9.97	20.5	21.4	wtko	wtwt	1
231_1	P	10.8	24.1	26.3	wtko	wtko	2
231_1	Q	10.15	26.9	28.8	wtko	koko	2
231_1	R	8.66	22.8	24.7	wtwt	wtwt	2
231_1	S	10.62	24.1	25.1	wtko	wtko	2
231_1	T	10.52	23.4	26.5	wtko	wtko	2
231_2	A	9.77	19.7	21.6	wtko	wtko	1
231_2	B	9.79	18.5	21.4	wtwt	wtwt	1
231_2	C	10.06	20	22.1	wtko	wtwt	1
231_2	D	9.68	17.4	19.4	koko	wtko	1
231_2	P	9.74	23.2	26.5	koko	wtko	2
232_1	A	8.14	18	19.2	wtko	koko	1
232_1	B	9.19	19.2	21.9	wtko	wtko	1
232_1	C	8.53	17.1	17.5	koko	wtwt	1
232_1	D	8.95	17.1	17.6	wtwt	koko	1
232_1	P	9.38	18.4		wtwt	koko	2
232_1	Q	8.08	21.4	23.56	koko	wtko	2
232_1	R	9.14	22.2	23.4	wtko	koko	2
232_1	S	9.52	23.2	23.6	wtko	koko	2
232_1	T	9.3	23.6	25.6	wtko	wtko	2
232_1	U	8.23	21.9	23.3	wtwt	wtwt	2
233_1	A	9.01	16.7	17.3	wtko	koko	1
233_1	B	8.41	16.2	17.5	koko	wtko	1
233_1	C	9.2	17.5	18.6	koko	wtwt	1
233_1	D	8.34	16.7	18.4	wtko	koko	1
233_1	P	9.74	23	25.3	wtwt	koko	2
233_1	Q	10.44	22.6	25.7	wtko	wtko	2
233_1	R	10.13	24.5	25.7	wtko	wtwt	2
233_1	S	9.59	24.3	25.6	wtwt	wtwt	2
235_1	A	9.62	16	16.9	koko	wtko	1
235_1	B	11.33	17.7	19.3	wtwt	wtwt	1
235_1	C	10.55	17.3	19.1	wtko	wtko	1
235_1	D	9.24	15.3	17.3	koko	wtko	1
235_1	E	10.81	17.9	19.3	wtko	wtko	1
235_1	F	10.85	19.4	21.7	wtko	wtko	1
235_1	P	12.77	24.3	24.6	wtwt	wtko	2
235_1	Q	10.03	21	21.4	koko	koko	2
235_2	A	6.93	12.6	13.01	wtwt	wtwt	1
235_2	B	6.36	14.5	16.08	koko	koko	1
235_2	C	7.04	14.9	16.58	koko	wtwt	1
235_2	P	8.25			wtko	wtko	2
236_1	A	9.85	16.9	18.2	wtko	wtko	1
236_1	B	9.96	18.7	19.1	wtwt	wtwt	1
236_1	C	8.69	17.9	17.5	koko	koko	1
236_1	P	10.32	22.5	24.1	wtko	wtwt	2
236_1	Q	10.89	23.6	25.7	wtwt	wtko	2
236_1	R	10.28	23.3	25.4	wtko	koko	2
236_1	S	9.74	23.8	26.6	wtwt	wtko	2
236_1	T	9.93	24	27.4	wtko	wtko	2
237_1	A	9.08	16.7	18.5	wtwt	wtwt	1
237_1	B	8.42	18.7	19.9	wtko	wtko	1
237_1	P	9.42	16.9	26.2	wtko	wtko	2
237_1	Q	9.96	25.7	27.2	wtwt	wtwt	2
237_1	R	7.98	18.8	19.8	koko	koko	2
237_1	S	8.61	23.2	25.1	wtwt	wtko	2
238_1	A	11.88	19.8	19.7	wtwt	wtko	1
238_1	B	11.22	18.3	18.9	wtko	wtwt	1
238_2	A				wtko	wtwt	1
238_2	B				koko	wtko	1
239_1	A	9.15	18.3	18.4	wtko	koko	1
239_1	B	8.6	16.7	16.8	koko	wtko	1
239_1	P	10.44	22.7		wtwt	wtko	2
239_1	Q	10.19	21.9		wtko	wtwt	2
239_1	R	11.04	24.7		wtko	wtwt	2
239_1	S	9.34	22.1		wtwt	koko	2
239_1	T	10	23.3		wtko	wtko	2
239_1	U	9.02	19.4		koko	koko	2
239_1	V	7.61	21.9		wtko	wtko	2
240_1	A	9.9	18.2	18.9	wtko	koko	1
240_1	B	9.37	17.4	18.3	koko	wtwt	1
240_1	P	9.35	22.6		wtko	koko	2
240_2	A				wtko	wtko
240_2	B				wtko	wtwt
240_2	C				wtwt	koko
240_2	D				koko	koko
241_1	A	6.11	16.8	18.9	wtko	wtko	1
241_1	B	8.12	16.8	18	wtko	wtko	1
241_1	C	8.37	15.8	17.1	koko	wtwt	1
241_1	D	8.64	16.6	17.4	koko	wtwt	1
241_1	E	8.38	15.6	17.4	wtko	koko	1
241_1	F	5.84	14	15.6	koko	wtko	1
241_1	P	6.52	19.3	22.5	wtwt	wtwt	2
241_1	Q	7.39	19.1	21.3	koko	wtwt	2
241_1	R	6.26	18.3	20.4	koko	wtwt	2
241_1	S	9.16	23	26.5	wtko	wtko	2
242_1	A	10.01	15.5	16.6	koko	koko	1
242_1	B	10.1	16.5	17.7	koko	koko	1
242_1	C	9.59	16.8	18	koko	koko	1
242_1	D	9.68	16.3	17.4	koko	koko	1
242_1	P	10.24	24.5		wtko	koko	2
242_1	Q	10.66	24.4		wtwt	wtwt	2
242_1	R	12.45	24.8		wtko	wtko	2
242_1	S	10.26	22.7		wtko	koko	2
242_1	T	11.87	24.8		wtko	koko	2
243_1	A	10.14	17.5	18.3	wtko	wtko	1
243_1	B	10.15	19.1	21.7	wtko	wtko	1
243_1	P	8.66	20.5		koko	koko	2
243_1	Q	8.56	19.3		koko	wtko	2
243_1	R	9.74	22.7		wtko	wtwt	2
243_1	S	10.12	23.7		wtko	wtko	2
243_1	T	10.53	24.3		wtwt	wtko	2
243_1	U	8.97	21.3		koko	wtko	2
243_1	V	10.09	23.7		wtko	wtwt	2

## Sheet: BC weights genotypes
litter	ID	mmp9	pappa2	wean	sex (1 = female, 2 = male)
278_1	A	koko	wtko	13.95	1
278_1	B	koko	koko	11.64	1
278_1	C	wtko	wtko	14.41	1
278_1	P	koko	wtko	15.4	2
278_1	Q	koko	wtko	15.45	2
278_1	R	koko	wtko	13.98	2
278_1	S	koko	wtko	10.63	2
278_1	T	koko	koko	13.51	2
278_1	U	koko	koko	14.03	2
278_1	V	wtko	koko	14.32	2
280_1	A	wtko	wtko	16.81	1
280_1	B	koko	koko	12.9	1
280_1	C	koko	wtko	10.56	1
280_1	D	koko	wtko	11.85	1
280_1	E	koko	koko	16.34	1
280_1	F	wtko	wtko	16.17	1
280_1	P	koko	koko	14.83	2
280_1	Q	koko	wtko	16.55	2
280_1	R	wtko	koko	14.9	2
280_1	S	koko	koko	14.87	2
281_1	A	wtko	koko	15.73	1
281_1	B	wtko	wtko	17.82	1
281_1	C	wtko	koko	15.98	1
281_1	D	wtko	koko	16.31	1
281_1	P	wtko	koko	16.03	2
281_1	Q	wtko	koko	17.08	2
282_1	A	koko	wtko	16	1
282_1	B	koko	koko	13.96	1
282_1	C	koko	wtko	14.99	1
282_1	D	wtko	wtko	16.67	1
282_1	P	koko	wtko	17.8	2
282_1	Q	koko	wtko	17.72	2
282_1	R	wtko	koko	17.08	2
282_1	S	wtko	wtko	16.96	2
282_1	T	koko	wtko	18.98	2
283_1	A	koko	koko	9.16	1
283_1	P	koko	koko	8.76	2
283_1	Q	wtko	wtko	11.74	2
283_1	R	koko	wtko	10.4	2
283_1	S	koko	koko	9.38	2
283_1	T	koko	koko	9.25	2
283_1	U	koko	wtko	9.66	2
284_1	A	wtko	wtko	14.16	1
284_1	B	koko	koko	12.25	1
284_1	P	wtko	wtko	14.17	2
284_1	Q	koko	koko	12.12	2
284_1	R	koko	wtko	15.05	2
284_1	S	koko	koko	13.34	2
284_1	T	wtko	wtko	14.54	2
284_1	U	koko	koko	12.93	2
285_1	A	wtko	wtko	13.2	1
285_1	B	wtko	koko	11.28	1
285_1	C	wtko	koko	11.68	1
285_1	D	koko	wtko	13.8	1
285_1	P	koko	wtko	14.19	2
285_1	Q	wtko	wtko	13.6	2
285_1	R	koko	koko	12.7	2
285_1	S	koko	wtko	13.79	2
285_1	T	koko	koko	13.23	2
287_1	A	wtko	koko	11.78	1
287_1	B	koko	wtko	13.27	1
287_1	P	wtko	koko	12.85	2
287_1	Q	koko	wtko	14.24	2
287_1	R	wtko	koko	12.24	2
287_1	S	wtko	koko	13.59	2
287_1	T	wtko	koko	12.49	2
287_1	U	koko	koko	13.09	2
287_1	V	koko	koko	12.62	2
287_1	W	wtko	koko	13.63	2

## Sheet: female weights at conception
female	femP2	femMMP9	at_pair	cohort
236.1C	K	K	17.7	F2
230.1C	W	W	21.3	F2
224.1A	K	K	18.15	F2
226.1B	K	X	18.1	F2
232.1C	K	W	17.5	F2
226.1E	K	X	18.7	F2
227.1B	W	K	17.9	F2
236.1B	W	W	18.9	F2
223.1B	W	K	18.3	F2
230.1D	K	W	19.1	F2
233.1D	X	K	19.6	F2
233.1B	K	X	18.3	F2
223.1D	X	W	19.8	F2
225.1B	K	W	16.4	F2
242.1D	K	K	18.5	F2
235.1A	K	X	18.6	F2
230.1A	X	W	21.5	F2
223.1A	K	K	17.8	F2
223.1C	K	K	17.7	F2
223.1E	W	X	22	F2
241.1D	K	W	18.6	F2
233.1A	X	K	19.2	F2
233.1C	K	W	21	F2
235.1D	K	X	18.4	F2
237.1A	W	W	21.2	F2
227.1C	W	K	23.5	F2
231.1C	X	W	24.4	F2
226.1A	X	K	22.1	F2
235.2C	K	W	17.1	F2
235.1B	W	W	20.3	F2
227.1A	W	K	22.1	F2
239.1A	X	K	21.3	F2
241.1E	X	K	20.1	F2
242.1B	K	K	19.1	F2
224.1C	K	X	22.9	F2
240.2D	K	K	18.8	F2
242.1A	K	K	19	F2
235.2B	K	K	16.9	F2
231.2C	X	W	24.8	F2
240.2C	W	K	21	F2
240.2B	X	W	21.4	F2
228.2B	K	K	17.3	F2
280.1E	K	K	18.1	BC
285.1B	K	X	20.9	BC
282.1A	X	K	24.2	BC
284.1B	K	K	19.5	BC
285.1A	X	X	21	BC
280.1D	X	K	21	BC
278.1A	X	K	20.9	BC
278.1B	K	K	19	BC
281.1B	X	X	25.4	BC
285.1D	X	K	21.8	BC
287.1A	K	X	18.4	BC
283.1A	K	K	18.4	BC
280.1F	X	X	23.3	BC
281.1C	K	X	21.8	BC
285.1C	K	X	19.5	BC
287.1B	X	K	20.5	BC
280.1B	K	K	19	BC
284.1A	X	X	23.4	BC
282.1D	X	X	24	BC
280.1A	X	X	24.4	BC

## Sheet: fertility
female	ever become pregnant?	number of times paired with a male	failed mating y/n	Pappa2 in pregnancy?	Mmp9 mating type	Mmp9-/- females vs others
223.1A	y	3	0	0	1	0
224.1A	y	1	0	0	1	0
224.1C	y	5	1	0	2	1
224.1F	n	7	1	0	2	1
225.1B	y	3	0	0	4	1
226.1B	y	1	0	0	2	1
226.1E	y	1	0	0	2	1
228.2B	y	5	1	0	1	0
229.1B	n	7	1	0	1	0
230.1B	n	1	0	0	1	0
230.1D	y	2	0	0	4	1
231.2D	n	6	1	0	2	1
232.1C	y	1	0	0	4	1
233.1B	y	2	0	0	2	1
233.1C	y	3	1	0	4	1
235.1A	y	1	0	0	2	1
235.1D	y	3	0	0	2	1
235.2C	y	2	0	0	4	1
236.1C	y	1	0	0	1	0
238.2B	n	2	0	0	2	1
239.1B	n	2	0	0	2	1
240.1B	n	5	0	0	4	1
241.1C	n	5	0	0	4	1
241.1D	y	2	0	0	4	1
241.1F	n	3	1	0	2	1
242.1A	y	3	1	0	1	0
242.1D	y	1	0	0	1	0
223.1B	y	3	0	1	1	0
223.1C	y	4	0	1	1	0
223.1D	y	2	0	1	4	1
223.1E	y	4	1	1	2	1
224.1B	n	6	1	1	0	0
226.1A	y	4	0	1	0	0
227.1A	y	6	1	1	1	0
227.1B	y	2	0	1	1	0
227.1C	y	5	0	1	1	0
229.1A	n	5	1	1	0	0
230.1A	y	3	0	1	4	1
230.1C	y	1	0	1	4	1
231.1B	n	2	0	1	4	1
231.1C	y	3	0	1	4	1
231.2B	n	4	0	1	4	1
231.2C	y	2	0	1	4	1
232.1A	n	4	1	1	0	0
232.1D	n	1	0	1	1	0
233.1A	y	2	0	1	0	0
233.1D	y	1	0	1	0	0
235.1B	y	3	0	1	4	1
235.2A	n	1	1	1	4	1
235.2B	y	3	0	1	1	0
236.1B	y	2	0	1	4	1
237.1A	y	5	1	1	4	1
238.1A	n	3	0	1	2	1
238.1B	n	3	1	1	4	1
238.2A	y	2	0	1	4	1
239.1A	y	1	0	1	0	0
240.1A	n	4	1	1	0	0
240.2B	y	2	0	1	4	1
240.2C	y	2	1	1	1	0
240.2D	y	2	0	1	1	0
241.1E	y	2	0	1	0	0
242.1B	y	3	1	1	1	0
242.1C	n	5	1	1	1	0
278.1B	y	2	0	0	0	0
280.1B	y	4	1	0	0	0
280.1E	y	1	0	0	0	0
281.1A	n	5	0	0	3	1
281.1C	y	3	0	0	3	1
281.1D	n	4	1	0	3	1
283.1A	y	3	0	0	0	0
284.1B	y	1	0	0	0	0
285.1B	y	1	0	0	3	1
285.1C	y	4	1	0	3	1
287.1A	y	3	0	0	3	1
278.1A	y	2	0	1	0	0
278.1C	n	4	0	1	3	1
280.1A	y	5	0	1	3	1
280.1D	y	1	0	1	0	0
280.1F	y	3	0	1	3	1
281.1B	y	2	0	1	3	1
282.1A	y	1	0	1	1	0
282.1C	n	5	0	1	1	0
282.1D	y	5	0	1	3	1
284.1A	y	5	0	1	3	1
285.1A	y	1	0	1	3	1
285.1D	y	3	0	1	1	0
287.1B	y	4	0	1	1	0

## Sheet: fecundity
female	# conceptuses	Pappa2 in pregnancy?	Mmp9 mating type	Mmp9-/- females vs others	# resorptions	any resorption (y/n)
224.1A	3	0	1	0	2	1
223.1A	7	0	1	0	2	1
228.2B	8	0	1	0	0	0
236.1C	8	0	1	0	0	0
242.1A	9	0	1	0	0	0
242.1D	9	0	1	0	0	0
224.1C	5	0	2	1	3	1
233.1B	5	0	2	1	1	1
235.1D	6	0	2	1	1	1
226.1E	8	0	2	1	2	1
226.1B	9	0	2	1	0	0
235.1A	10	0	2	1	0	0
225.1B	7	0	4	1	0	0
235.2C	7	0	4	1	1	1
230.1D	8	0	4	1	0	0
232.1C	9	0	4	1	0	0
233.1C	10	0	4	1	0	0
241.1D	10	0	4	1	0	0
239.1A	7	1	0	0	1	1
233.1A	8	1	0	0	0	0
233.1D	9	1	0	0	0	0
241.1E	9	1	0	0	0	0
226.1A	10	1	0	0	0	0
227.1B	2	1	1	0	0	0
223.1C	3	1	1	0	0	0
235.2B	3	1	1	0	1	1
223.1B	5	1	1	0	1	1
227.1C	7	1	1	0	1	1
240.2C	8	1	1	0	1	1
227.1A	9	1	1	0	1	1
240.2D	9	1	1	0	0	0
242.1B	9	1	1	0	0	0
223.1E	7	1	2	1	1	1
235.1B	3	1	4	1	1	1
231.1C	5	1	4	1	4	1
236.1B	6	1	4	1	1	1
237.1A	6	1	4	1	3	1
230.1C	7	1	4	1	0	0
230.1A	8	1	4	1	1	1
231.2C	9	1	4	1	2	1
240.2B	9	1	4	1	0	0
223.1D	10	1	4	1	0	0
280.1B	6	0	0	0	0	0
280.1E	6	0	0	0	0	0
278.1B	7	0	0	0	2	1
283.1A	8	0	0	0	0	0
284.1B	10	0	0	0	0	0
285.1C	3	0	3	1	0	0
287.1A	5	0	3	1	2	1
285.1B	7	0	3	1	2	1
281.1C	10	0	3	1	0	0
280.1D	3	1	0	0	3	1
278.1A	9	1	0	0	0	0
285.1D	6	1	1	0	2	1
287.1B	8	1	1	0	0	0
282.1A	11	1	1	0	0	0
281.1B	4	1	3	1	1	1
280.1F	7	1	3	1	3	1
284.1A	10	1	3	1	0	0
285.1A	10	1	3	1	0	0
280.1A	11	1	3	1	0	0
282.1D	11	1	3	1	0	0

## Sheet: G16 fetal weights
female	Pappa2 in pregnancy?	Maternal Mmp9 genotype	Maternal Pappa2 genotype	fetus id	placenta weight	fetus weight	Fetal Mmp9 genotype	Fetal Pappa2 genotype	Number of fetuses in utero	sex	Is pregnancy segregating for Mmp9?
223.1A	0	KOKO	KOKO	C	0.1498	0.6432	WTKO	KOKO	7	M	1
223.1A	0	KOKO	KOKO	D	0.1349	0.5925	WTKO	KOKO	7	M	1
223.1A	0	KOKO	KOKO	E	0.1121	0.639	WTKO	KOKO	7	F	1
223.1A	0	KOKO	KOKO	F	0.1038	0.6644	KOKO	KOKO	7	F	1
223.1A	0	KOKO	KOKO	G	0.1062	0.5535	KOKO	KOKO	7	F	1
223.1B	1	KOKO	WTWT	C	0.1387	0.4675	WTKO	WTWT	5	F	1
223.1B	1	KOKO	WTWT	D	0.141	0.4667	KOKO	WTWT	5	M	1
223.1B	1	KOKO	WTWT	E	0.171	0.5115	WTKO	WTWT	5	M	1
223.1C	1	KOKO	KOKO	C	0.1481	0.5927	KOKO	WTKO	3	M	1
223.1D	1	WTWT	WTKO	C	0.1049	0.4745	WTWT	WTKO	10	F	0
223.1D	1	WTWT	WTKO	D	0.1159	0.4865	WTWT	WTKO	10	F	0
223.1D	1	WTWT	WTKO	E	0.1202	0.4356	WTWT	KOKO	10	F	0
223.1D	1	WTWT	WTKO	F	0.1342	0.4817	WTWT	KOKO	10	M	0
223.1D	1	WTWT	WTKO	G	0.1456	0.531	WTWT	KOKO	10	M	0
223.1D	1	WTWT	WTKO	H	0.1119	0.4883	WTWT	KOKO	10	F	0
223.1D	1	WTWT	WTKO	I	0.1237	0.4846	WTWT	KOKO	10	M	0
223.1D	1	WTWT	WTKO	J	0.1138	0.4474	WTWT	WTKO	10	F	0
223.1E	1	WTKO	WTWT	C	0.1084	0.429	KOKO	WTWT	7	F	1
223.1E	1	WTKO	WTWT	D	0.1374	0.4718	WTKO	WTWT	7	F	1
223.1E	1	WTKO	WTWT	E	0.1456	0.4698	KOKO	WTWT	7	M	1
223.1E	1	WTKO	WTWT	F	0.1119	0.4576	KOKO	WTWT	7	F	1
223.1E	1	WTKO	WTWT	G	0.1024	0.4305	KOKO	WTWT	7	M	1
224.1A	0	KOKO	KOKO	C	0.1646	0.4178	KOKO	KOKO	3	F	1
224.1C	0	WTKO	KOKO	C	0.1266	0.6064	KOKO	KOKO	5	M	1
224.1C	0	WTKO	KOKO	D	0.1285	0.5839	KOKO	KOKO	5	M	1
224.1C	0	WTKO	KOKO	E	0.1213	0.5592	WTKO	KOKO	5	M	1
225.1B	0	WTWT	KOKO	C	0.1402	0.5502	WTWT	KOKO	7	F	0
225.1B	0	WTWT	KOKO	D	0.1147	0.5569	WTWT	KOKO	7	F	0
225.1B	0	WTWT	KOKO	E	0.1348	0.5267	WTWT	KOKO	7	M	0
225.1B	0	WTWT	KOKO	F	0.1165	0.4942	WTWT	KOKO	7	M	0
225.1B	0	WTWT	KOKO	G	0.1218	0.4753	WTWT	KOKO	7	F	0
226.1A	1	KOKO	WTKO	C	0.0994	0.4956	KOKO	WTKO	10	F	0
226.1A	1	KOKO	WTKO	D	0.114	0.4956	KOKO	KOKO	10	F	0
226.1A	1	KOKO	WTKO	E	0.093	0.4253	KOKO	KOKO	10	M	0
226.1A	1	KOKO	WTKO	F	0.1095	0.4316	KOKO	KOKO	10	M	0
226.1A	1	KOKO	WTKO	G	0.111	0.4899	KOKO	WTKO	10	F	0
226.1A	1	KOKO	WTKO	H	0.1163	0.5146	KOKO	WTKO	10	M	0
226.1A	1	KOKO	WTKO	I	0.1252	0.4695	KOKO	KOKO	10	M	0
226.1A	1	KOKO	WTKO	J	0.1202	0.4788	KOKO	WTKO	10	M	0
226.1B	0	WTKO	KOKO	C	0.1067	0.3721	KOKO	KOKO	9	F	1
226.1B	0	WTKO	KOKO	D	0.1055	0.3852	WTKO	KOKO	9	F	1
226.1B	0	WTKO	KOKO	E	0.0997	0.3754	KOKO	KOKO	9	M	1
226.1B	0	WTKO	KOKO	F	0.1363	0.4189	WTKO	KOKO	9	M	1
226.1B	0	WTKO	KOKO	G	0.103	0.3739	KOKO	KOKO	9	F	1
226.1B	0	WTKO	KOKO	H	0.117	0.3916	WTKO	KOKO	9	M	1
226.1B	0	WTKO	KOKO	I	0.1015	0.3892	WTKO	KOKO	9	M	1
226.1E	0	WTKO	KOKO	C	0.1241	0.4475	WTKO	KOKO	8	M	1
226.1E	0	WTKO	KOKO	E	0.1151	0.4348	WTKO	KOKO	8	M	1
226.1E	0	WTKO	KOKO	F	0.0966	0.4104	KOKO	KOKO	8	F	1
226.1E	0	WTKO	KOKO	G	0.1307	0.4577	WTKO	KOKO	8	M	1
226.1E	0	WTKO	KOKO	H	0.1104	0.4098	KOKO	KOKO	8	M	1
226.1E	0	WTKO	KOKO	I	0.0948	0.383	KOKO	KOKO	8	F	1
227.1A	1	KOKO	WTWT	C	0.1337	0.468	WTKO	WTWT	9	F	1
227.1A	1	KOKO	WTWT	D	0.1091	0.4573	KOKO	WTWT	9	M	1
227.1A	1	KOKO	WTWT	E	0.1158	0.4542	KOKO	WTWT	9	M	1
227.1A	1	KOKO	WTWT	F	0.1183	0.4576	KOKO	WTWT	9	M	1
227.1A	1	KOKO	WTWT	G	0.152	0.5026	WTKO	WTWT	9	M	1
227.1A	1	KOKO	WTWT	H	0.1487	0.4541	WTKO	WTWT	9	M	1
227.1A	1	KOKO	WTWT	I	0.1066	0.4139	KOKO	WTWT	9	M	1
227.1C	1	KOKO	WTWT	C	0.1457	0.4962	KOKO	WTWT	7	M	1
227.1C	1	KOKO	WTWT	D	0.1775	0.5205	KOKO	WTWT	7	F	1
227.1C	1	KOKO	WTWT	E	0.1524	0.5311	WTKO	WTWT	7	F	1
227.1C	1	KOKO	WTWT	F	0.1398	0.3848	WTKO	WTWT	7	F	1
227.1C	1	KOKO	WTWT	G	0.1662	0.4698	KOKO	WTWT	7	M	1
228.2B	0	KOKO	KOKO	C	0.159	0.5152	KOKO	KOKO	8	M	1
228.2B	0	KOKO	KOKO	D	0.105	0.4318	WTKO	KOKO	8	F	1
228.2B	0	KOKO	KOKO	E	0.1056	0.4149	KOKO	KOKO	8	F	1
228.2B	0	KOKO	KOKO	F	0.1226	0.4818	WTKO	KOKO	8	M	1
228.2B	0	KOKO	KOKO	G	0.1166	0.4836	KOKO	KOKO	8	M	1
228.2B	0	KOKO	KOKO	H	0.0914	0.3759	KOKO	KOKO	8	F	1
230.1A	1	WTWT	WTKO	C	0.1231	0.4856	WTWT	KOKO	8	M	0
230.1A	1	WTWT	WTKO	D	0.1049	0.4669	WTWT	WTKO	8	F	0
230.1A	1	WTWT	WTKO	E	0.105	0.4531	WTWT	KOKO	8	F	0
230.1A	1	WTWT	WTKO	F	0.1093	0.4926	WTWT	WTKO	8	M	0
230.1A	1	WTWT	WTKO	G	0.1063	0.4502	WTWT	KOKO	8	F	0
230.1A	1	WTWT	WTKO	H	0.1298	0.4808	WTWT	KOKO	8	M	0
230.1C	1	WTWT	WTWT	C	0.1172	0.4786	WTWT	WTWT	7	F	0
230.1C	1	WTWT	WTWT	D	0.1179	0.4682	WTWT	WTWT	7	F	0
230.1C	1	WTWT	WTWT	E	0.12	0.4568	WTWT	WTWT	7	M	0
230.1C	1	WTWT	WTWT	F	0.1182	0.4639	WTWT	WTWT	7	F	0
230.1C	1	WTWT	WTWT	G	0.1116	0.4267	WTWT	WTWT	7	F	0
230.1D	0	WTWT	KOKO	C	0.1077	0.5019	WTWT	KOKO	8	F	0
230.1D	0	WTWT	KOKO	D	0.1273	0.4883	WTWT	KOKO	8	M	0
230.1D	0	WTWT	KOKO	E	0.1238	0.4949	WTWT	KOKO	8	M	0
230.1D	0	WTWT	KOKO	F	0.1186	0.4583	WTWT	KOKO	8	M	0
230.1D	0	WTWT	KOKO	G	0.0837	0.3448	WTWT	KOKO	8	F	0
230.1D	0	WTWT	KOKO	H	0.1088	0.3406	WTWT	KOKO	8	M	0
231.1C	1	WTWT	WTKO	C	0.1221	0.5449	WTWT	KOKO	5	M	0
231.1C	1	WTWT	WTKO	D	0.1214	0.5739	WTWT	KOKO	5	M	0
231.1C	1	WTWT	WTKO	E	0.1103	0.5091	WTWT	KOKO	5	M	0
231.2C	1	WTWT	WTKO	C	0.0932	0.5158	WTWT	KOKO	9	F	0
231.2C	1	WTWT	WTKO	D	0.1187	0.5249	WTWT	WTKO	9	F	0
231.2C	1	WTWT	WTKO	E	0.114	0.5107	WTWT	WTKO	9	M	0
231.2C	1	WTWT	WTKO	F	0.1217	0.5124	WTWT	KOKO	9	M	0
231.2C	1	WTWT	WTKO	G	0.1145	0.5241	WTWT	WTKO	9	M	0
231.2C	1	WTWT	WTKO	H	0.1089	0.4826	WTWT	WTKO	9	F	0
231.2C	1	WTWT	WTKO	I	0.1138	0.4732	WTWT	KOKO	9	M	0
232.1C	0	WTWT	KOKO	C	0.1237	0.4577	WTWT	KOKO	9	F	0
232.1C	0	WTWT	KOKO	D	0.1239	0.4677	WTWT	KOKO	9	M	0
232.1C	0	WTWT	KOKO	E	0.1017	0.4506	WTWT	KOKO	9	F	0
232.1C	0	WTWT	KOKO	F	0.1049	0.4301	WTWT	KOKO	9	F	0
232.1C	0	WTWT	KOKO	G	0.1182	0.4791	WTWT	KOKO	9	M	0
232.1C	0	WTWT	KOKO	H	0.1218	0.4583	WTWT	KOKO	9	M	0
232.1C	0	WTWT	KOKO	I	0.1262	0.4622	WTWT	KOKO	9	M	0
233.1A	1	KOKO	WTKO	C	0.1347	0.6648	KOKO	KOKO	8	M	0
233.1A	1	KOKO	WTKO	D	0.1307	0.5946	KOKO	KOKO	8	M	0
233.1A	1	KOKO	WTKO	E	0.0853	0.3657	KOKO	KOKO	8	F	0
233.1A	1	KOKO	WTKO	F	0.1239	0.6806	KOKO	WTKO	8	M	0
233.1A	1	KOKO	WTKO	G	0.127	0.6595	KOKO	WTKO	8	M	0
233.1A	1	KOKO	WTKO	H	0.124	0.5359	KOKO	KOKO	8	M	0
233.1B	0	WTKO	KOKO	C	0.1429	0.577	WTKO	KOKO	5	M	1
233.1B	0	WTKO	KOKO	D	0.1154	0.5328	KOKO	KOKO	5	M	1
233.1B	0	WTKO	KOKO	F	0.1045	0.4482	WTKO	KOKO	5	F	1
233.1C	0	WTWT	KOKO	C	0.1231	0.5053	WTWT	KOKO	10	F	0
233.1C	0	WTWT	KOKO	D	0.1151	0.4667	WTWT	KOKO	10	F	0
233.1C	0	WTWT	KOKO	E	0.1131	0.4858	WTWT	KOKO	10	F	0
233.1C	0	WTWT	KOKO	F	0.1168	0.4575	WTWT	KOKO	10	F	0
233.1C	0	WTWT	KOKO	G	0.1165	0.4169	WTWT	KOKO	10	M	0
233.1C	0	WTWT	KOKO	H	0.1142	0.4227	WTWT	KOKO	10	F	0
233.1C	0	WTWT	KOKO	I	0.1133	0.4274	WTWT	KOKO	10	F	0
233.1C	0	WTWT	KOKO	J	0.1294	0.4334	WTWT	KOKO	10	M	0
233.1D	1	KOKO	WTKO	C	0.1138	0.5548	KOKO	KOKO	9	F	0
233.1D	1	KOKO	WTKO	D	0.1368	0.5882	KOKO	WTKO	9	M	0
233.1D	1	KOKO	WTKO	E	0.1107	0.588	KOKO	WTKO	9	F	0
233.1D	1	KOKO	WTKO	F	0.1307	0.5628	KOKO	WTKO	9	M	0
233.1D	1	KOKO	WTKO	G	0.0919	0.4795	KOKO	KOKO	9	F	0
233.1D	1	KOKO	WTKO	H	0.1341	0.504	KOKO	KOKO	9	M	0
233.1D	1	KOKO	WTKO	I	0.1161	0.4713	KOKO	WTKO	9	F	0
235.1A	0	WTKO	KOKO	C	0.0995	0.4547	KOKO	KOKO	10	F	1
235.1A	0	WTKO	KOKO	D	0.1043	0.433	KOKO	KOKO	10	M	1
235.1A	0	WTKO	KOKO	E	0.1197	0.4091	KOKO	KOKO	10	M	1
235.1A	0	WTKO	KOKO	F	0.0871	0.3973	WTKO	KOKO	10	F	1
235.1A	0	WTKO	KOKO	G	0.0973	0.4363	KOKO	KOKO	10	F	1
235.1A	0	WTKO	KOKO	H	0.1333	0.4542	KOKO	KOKO	10	M	1
235.1A	0	WTKO	KOKO	I	0.113	0.4429	KOKO	KOKO	10	M	1
235.1A	0	WTKO	KOKO	J	0.1316	0.4554	WTKO	KOKO	10	M	1
235.1B	1	WTWT	WTWT	C	0.1434	0.5754	WTWT	WTWT	3	F	0
235.1D	0	WTKO	KOKO	C	0.165	0.4436	WTKO	KOKO	6	F	1
235.1D	0	WTKO	KOKO	D	0.1437	0.4704	WTKO	KOKO	6	F	1
235.1D	0	WTKO	KOKO	E	0.1641	0.4778	WTKO	KOKO	6	F	1
235.1D	0	WTKO	KOKO	F	0.123	0.4227	KOKO	KOKO	6	F	1
235.2B	1	KOKO	KOKO	C	0.104	0.5166	WTKO	WTKO	3	F	1
235.2C	0	WTWT	KOKO	C	0.1321	0.4701	WTWT	KOKO	7	M	0
235.2C	0	WTWT	KOKO	D	0.1161	0.4908	WTWT	KOKO	7	F	0
235.2C	0	WTWT	KOKO	E	0.1164	0.503	WTWT	KOKO	7	M	0
235.2C	0	WTWT	KOKO	F	0.125	0.5248	WTWT	KOKO	7	F	0
235.2C	0	WTWT	KOKO	G	0.1297	0.4663	WTWT	KOKO	7	F	0
236.1B	1	WTWT	WTWT	C	0.117	0.5081	WTWT	WTWT	6	M	0
236.1B	1	WTWT	WTWT	D	0.1244	0.5235	WTWT	WTWT	6	M	0
236.1B	1	WTWT	WTWT	E	0.1189	0.5156	WTWT	WTWT	6	F	0
236.1B	1	WTWT	WTWT	F	0.1275	0.5759	WTWT	WTWT	6	M	0
236.1C	0	KOKO	KOKO	C	0.2032	0.423	WTKO	KOKO	8	M	1
236.1C	0	KOKO	KOKO	D	0.1528	0.4414	KOKO	KOKO	8	M	1
236.1C	0	KOKO	KOKO	E	0.1376	0.4375	WTKO	KOKO	8	F	1
236.1C	0	KOKO	KOKO	F	0.1573	0.435	KOKO	KOKO	8	M	1
236.1C	0	KOKO	KOKO	G	0.152	0.4481	WTKO	KOKO	8	F	1
236.1C	0	KOKO	KOKO	H	0.1345	0.4351	KOKO	KOKO	8	M	1
237.1A	1	WTWT	WTWT	C	0.1111	0.5158	WTWT	WTWT	6	F	0
237.1A	1	WTWT	WTWT	D	0.1154	0.5249	WTWT	WTWT	6	F	0
237.1A	1	WTWT	WTWT	E	0.1033	0.5191	WTWT	WTWT	6	F	0
237.1A	1	WTWT	WTWT	F	0.1135	0.5032	WTWT	WTWT	6	M	0
239.1A	1	KOKO	WTKO	C	0.1335	0.5022	KOKO	WTKO	7	M	0
239.1A	1	KOKO	WTKO	D	0.1693	0.487	KOKO	WTKO	7	M	0
239.1A	1	KOKO	WTKO	E	0.1619	0.4522	KOKO	KOKO	7	F	0
239.1A	1	KOKO	WTKO	F	0.1561	0.4563	KOKO	WTKO	7	F	0
239.1A	1	KOKO	WTKO	G	0.1413	0.4037	KOKO	WTKO	7	M	0
240.2B	1	WTWT	WTKO	C	0.1198	0.3376	WTWT	KOKO	9	M	0
240.2B	1	WTWT	WTKO	D	0.116	0.334	WTWT	WTKO	9	F	0
240.2B	1	WTWT	WTKO	E	0.1302	0.3365	WTWT	KOKO	9	M	0
240.2B	1	WTWT	WTKO	H	0.1244	0.333	WTWT	KOKO	9	M	0
240.2B	1	WTWT	WTKO	I	0.1207	0.3334	WTWT	KOKO	9	M	0
240.2C	1	KOKO	WTWT	C	0.1306	0.4987	WTKO	WTWT	8	F	1
240.2C	1	KOKO	WTWT	D	0.0963	0.4672	KOKO	WTWT	8	F	1
240.2C	1	KOKO	WTWT	E	0.118	0.4953	KOKO	WTWT	8	F	1
240.2C	1	KOKO	WTWT	F	0.1133	0.4979	WTKO	WTWT	8	F	1
240.2C	1	KOKO	WTWT	G	0.1085	0.4631	WTKO	WTWT	8	F	1
240.2C	1	KOKO	WTWT	H	0.1218	0.4485	WTKO	WTWT	8	M	1
240.2D	1	KOKO	KOKO	C	0.1422	0.5528	WTKO	WTKO	9	M	1
240.2D	1	KOKO	KOKO	D	0.1332	0.4969	WTKO	WTKO	9	F	1
240.2D	1	KOKO	KOKO	E	0.1255	0.4733	KOKO	WTKO	9	F	1
240.2D	1	KOKO	KOKO	F	0.114	0.4554	KOKO	WTKO	9	F	1
240.2D	1	KOKO	KOKO	G	0.0991	0.4739	WTKO	WTKO	9	F	1
240.2D	1	KOKO	KOKO	H	0.1341	0.5522	WTKO	WTKO	9	M	1
240.2D	1	KOKO	KOKO	I	0.1193	0.4414	KOKO	WTKO	9	M	1
241.1D	0	WTWT	KOKO	C	0.1361	0.466	WTWT	KOKO	10	M	0
241.1D	0	WTWT	KOKO	D	0.123	0.4917	WTWT	KOKO	10	F	0
241.1D	0	WTWT	KOKO	E	0.1119	0.4543	WTWT	KOKO	10	M	0
241.1D	0	WTWT	KOKO	F	0.1433	0.4822	WTWT	KOKO	10	M	0
241.1D	0	WTWT	KOKO	G	0.131	0.4582	WTWT	KOKO	10	M	0
241.1D	0	WTWT	KOKO	H	0.1272	0.4818	WTWT	KOKO	10	M	0
241.1D	0	WTWT	KOKO	I	0.1202	0.4917	WTWT	KOKO	10	M	0
241.1D	0	WTWT	KOKO	J	0.1259	0.4604	WTWT	KOKO	10	M	0
241.1E	1	KOKO	WTKO	C	0.1203	0.5354	KOKO	WTKO	9	M	0
241.1E	1	KOKO	WTKO	D	0.1133	0.4854	KOKO	WTWT	9	M	0
241.1E	1	KOKO	WTKO	E	0.0943	0.4801	KOKO	WTKO	9	F	0
241.1E	1	KOKO	WTKO	F	0.1084	0.5219	KOKO	WTWT	9	F	0
241.1E	1	KOKO	WTKO	G	0.1015	0.5045	KOKO	WTKO	9	F	0
241.1E	1	KOKO	WTKO	H	0.088	0.4734	KOKO	WTWT	9	F	0
241.1E	1	KOKO	WTKO	I	0.0984	0.4512	KOKO	WTKO	9	F	0
242.1A	0	KOKO	KOKO	C	0.1204	0.6304	WTKO	KOKO	9	M	1
242.1A	0	KOKO	KOKO	D	0.1085	0.5521	WTKO	KOKO	9	F	1
242.1A	0	KOKO	KOKO	E	0.1309	0.5413	KOKO	KOKO	9	M	1
242.1A	0	KOKO	KOKO	F	0.1178	0.569	KOKO	KOKO	9	M	1
242.1A	0	KOKO	KOKO	G	0.1251	0.5749	KOKO	KOKO	9	F	1
242.1A	0	KOKO	KOKO	H	0.1147	0.5923	KOKO	KOKO	9	M	1
242.1A	0	KOKO	KOKO	I	0.1015	0.4983	KOKO	KOKO	9	F	1
242.1B	1	KOKO	KOKO	C	0.1263	0.4851	KOKO	WTKO	9	M	1
242.1B	1	KOKO	KOKO	D	0.1201	0.5145	WTKO	WTKO	9	M	1
242.1B	1	KOKO	KOKO	E	0.1256	0.4501	KOKO	WTKO	9	M	1
242.1B	1	KOKO	KOKO	F	0.104	0.4855	KOKO	WTKO	9	F	1
242.1B	1	KOKO	KOKO	G	0.1295	0.5226	WTKO	WTKO	9	M	1
242.1B	1	KOKO	KOKO	H	0.1115	0.5035	WTKO	WTKO	9	M	1
242.1B	1	KOKO	KOKO	I	0.1101	0.4777	WTKO	WTKO	9	F	1
242.1D	0	KOKO	KOKO	C	0.1401	0.4869	WTKO	KOKO	9	M	1
242.1D	0	KOKO	KOKO	D	0.0949	0.4584	WTKO	KOKO	9	F	1
242.1D	0	KOKO	KOKO	E	0.0898	0.4159	KOKO	KOKO	9	F	1
242.1D	0	KOKO	KOKO	F	0.1088	0.414	KOKO	KOKO	9	F	1
242.1D	0	KOKO	KOKO	G	0.103	0.4169	KOKO	KOKO	9	F	1
242.1D	0	KOKO	KOKO	H	0.157	0.4795	WTKO	KOKO	9	M	1
242.1D	0	KOKO	KOKO	I	0.0942	0.4019	KOKO	KOKO	9	F	1

## Sheet: G18 fetal weights
female	fetus id	Fetal Mmp9 genotype	Fetal Pappa2 genotype	sex	Is pregnancy segregating for Mmp9?	placenta weight	fetus weight	Number of fetuses in utero	Pappa2 in pregnancy?
278.1A	C	koko	wtko	M	0	0.0955	1.1285	9	1
278.1A	D	koko	wtko	F	0	0.112	0.9545	9	1
278.1A	E	koko	wtwt	F	0	0.0992	1.0362	9	1
278.1A	F	koko	wtwt	M	0	0.112	1.0676	9	1
278.1A	G	koko	wtko	M	0	0.1148	1.1194	9	1
278.1A	H	koko	wtwt	M	0	0.0993	1.0263	9	1
278.1A	I	koko	koko	F	0	0.0883	0.9839	9	1
278.1A	J	koko	wtko	F	0	0.0928	0.9828	9	1
278.1A	K	koko	koko	M	0	0.094	0.9482	9	1
278.1B	C	koko	koko	F	0	0.091	1.1256	7	0
278.1B	D	koko	koko	F	0	0.0837	1.0766	7	0
278.1B	E	koko	koko	M	0				0
278.1B	F	koko	koko	M	0	0.1082	1.075	7	0
278.1B	G	koko	koko	F	0	0.0897	0.9464	7	0
278.1B	H	koko	koko	M	0	0.1014	1.0739	7	0
278.1B	I	koko	koko	F	0	0.0866	1.0155	7	0
278.1B	J	koko	koko	M	0	0.0971	1.0093	7	0
280.1A	C	wtwt	wtko	M	3	0.0975	1.1172	11	1
280.1A	D	koko	wtko	F	3	0.0817	1.0366	11	1
280.1A	E	wtwt	wtko	F	3	0.0786	0.9533	11	1
280.1A	F	koko	wtko	M	3	0.0903	0.992	11	1
280.1A	G	wtko	wtko	M	3	0.0937	0.9691	11	1
280.1A	H	wtko	wtko	F	3	0.0923	0.9408	11	1
280.1A	I	koko	wtko	F	3	0.0918	0.9919	11	1
280.1A	J	koko	koko	F	3	0.0843	0.9997	11	1
280.1A	K	koko	koko	M	3	0.0951	0.9923	11	1
280.1A	L	wtwt	wtko	F	3	0.0942	1.0722	11	1
280.1A	M	koko	wtko	F	3	0.0939	0.9789	11	1
280.1B	C	koko	koko	F	0	0.0903	1.172	6	0
280.1B	D	koko	koko	F	0	0.0788	1.2297	6	0
280.1B	E	koko	koko	F	0	0.0917	1.2114	6	0
280.1B	F	koko	koko	M	0	0.0959	1.1818	6	0
280.1B	G	koko	koko	F	0	0.0867	1.1688	6	0
280.1B	H	koko	koko	F	0	0.0997	1.2565	6	0
280.1D	C	koko	wtko	F	0	0.1413	0.7648	3	1
280.1D	D	koko	wtko	F	0	0.1616	0.9377	3	1
280.1D	E	koko	wtko	F	0	0.1269	0.7519	3	1
280.1E	C	koko	koko	M	0	0.1932	0.9512	6	0
280.1E	D	koko	koko	M	0	0.1327	0.9384	6	0
280.1E	E	koko	koko	M	0	0.1402	0.8241	6	0
280.1E	F	koko	koko	F	0	0.1181	0.8405	6	0
280.1E	G	koko	koko	F	0	0.1266	0.8758	6	0
280.1E	H	koko	koko	M	0	0.1286	1.0176	6	0
280.1F	C	wtwt	koko	M	3	0.0982	1.0704	7	1
280.1F	D	wtko	wtwt	M	3	0.1159	1.183	7	1
280.1F	E	wtko	wtko	M	3	0.1099	1.0896	7	1
280.1F	F	koko	wtko	M	3	0.0886	1.1116	7	1
280.1F	G	wtko	wtko	M	3	0.0995	1.0708	7	1
280.1F	H	koko	wtko	F	3	0.0993	1.0602	7	1
280.1F	I	koko	koko	F	3	0.0844	0.9473	7	1
281.1B	C	wtko	wtko	F	3	0.1048	1.2069	4	1
281.1B	D	wtwt	wtko	M	3	0.1115	1.3117	4	1
281.1B	E	koko	wtko	F	3	0.1006	1.2427	4	1
281.1B	F	wtko	wtko	F	3	0.0946	1.1831	4	1
281.1C	C	wtko	koko	M	3	0.0786	0.9179	10	0
281.1C	D	koko	koko	M	3	0.0894		10	0
281.1C	E	koko	koko	F	3	0.0941	0.9284	10	0
281.1C	F	wtko	koko	F	3	0.0889	0.9598	10	0
281.1C	G	koko	koko	M	3	0.1002	0.9224	10	0
281.1C	H	koko	koko	F	3	0.0907	0.8928	10	0
281.1C	I	koko	koko	M	3	0.0921	1.0017	10	0
281.1C	J	wtwt	koko	M	3	0.1061	1.0462	10	0
281.1C	K	wtko	koko	M	3	0.0933	1.0707	10	0
281.1C	L	wtko	koko	F	3	0.1049	1.0735	10	0
282.1A	C	wtko	wtko	M	2	0.1176	1.0191	11	1
282.1A	D	koko	koko	M	2	0.1039	0.9598	11	1
282.1A	E	koko	wtko	F	2	0.1042	0.9818	11	1
282.1A	F	koko	wtwt	F	2	0.0962	0.93	11	1
282.1A	G	wtko	wtko	M	2	0.1148	0.8777	11	1
282.1A	H	wtko	koko	M	2	0.1148	0.9533	11	1
282.1A	I	koko	wtwt	M	2	0.1137	0.9651	11	1
282.1A	J	koko	wtwt	F	2	0.0916	0.7328	11	1
282.1A	K	wtko	wtko	F	2	0.1162	1.0448	11	1
282.1A	L	koko	koko	M	2	0.0982	1.0126	11	1
282.1A	M	wtko	koko	M	2	0.1081	1.0369	11	1
282.1D	C	wtko	wtko	F	3	0.1017	1.0899	11	1
282.1D	D	wtwt	koko	F	3	0.0831	1.0745	11	1
282.1D	E	wtko	wtko	F	3	0.0885	1.059	11	1
282.1D	F	wtko	wtko	F	3	0.0895	1.0864	11	1
282.1D	G	wtko	wtwt	M	3	0.1083	1.101	11	1
282.1D	H	wtko	wtko	M	3	0.1128	1.0637	11	1
282.1D	I	wtko	wtko	F	3	0.0985	1.1213	11	1
282.1D	J	koko	wtko	F	3	0.0952	0.9864	11	1
282.1D	K	wtwt	wtwt	F	3	0.0904	0.9599	11	1
282.1D	L	wtko	wtko	F	3	0.1073	1.1067	11	1
282.1D	M	koko	wtko	F	3	0.1186	0.9586	11	1
283.1A	C	koko	koko	M	0	0.1158	1.0793	8	0
283.1A	D	koko	koko	F	0	0.9073	1.0055	8	0
283.1A	E	koko	koko	M	0	0.1164	1.0638	8	0
283.1A	F	koko	koko	M	0	0.1054	1.1189	8	0
283.1A	G	koko	koko	F	0	0.0906	0.9886	8	0
283.1A	H	koko	koko	F	0	0.0988	1.0298	8	0
283.1A	I	koko	koko	M	0	0.1124	1.1101	8	0
283.1A	J	koko	koko	M	0	0.0989	1.0672	8	0
284.1A	C	koko	wtko	M	3	0.0979	0.9761	10	1
284.1A	D	koko	wtko	M	3	0.1035	1.0356	10	1
284.1A	E	wtwt	wtko	F	3	0.0977	0.9901	10	1
284.1A	F	wtko	wtwt	M	3	0.1184	1.0346	10	1
284.1A	G	wtko	wtko	M	3	0.1066	1.0087	10	1
284.1A	H	wtko	wtko	M	3	0.1274	1.0498	10	1
284.1A	I	wtko	wtko	M	3	0.1086	1.0378	10	1
284.1A	J	wtwt	koko	F	3	0.0928	0.9954	10	1
284.1A	K	wtwt	koko	F	3	0.0942	0.9877	10	1
284.1A	L	wtko	wtko	F	3	0.114	1.0697	10	1
284.1B	C	koko	koko	F	0	0.0963	0.975	10	0
284.1B	D	koko	koko	M	0	0.1031	1.0622	10	0
284.1B	E	koko	koko	F	0	0.0959	1.0601	10	0
284.1B	F	koko	koko	F	0	0.0971	0.994	10	0
284.1B	G	koko	koko	F	0	0.1076	0.9913	10	0
284.1B	H	koko	koko	F	0	0.103	0.9465	10	0
284.1B	I	koko	koko	M	0	0.0952	0.9765	10	0
284.1B	J	koko	koko	M	0	0.1004	0.957	10	0
284.1B	K	koko	koko	M	0	0.1191	1.0027	10	0
284.1B	L	koko	koko	M	0	0.1013	1.0208	10	0
285.1A	C	wtko	wtwt	M	3	0.0909	1.0815	10	1
285.1A	D	wtko	koko	M	3	0.0967	0.9789	10	1
285.1A	E	wtko	wtko	M	3	0.0857	1.0142	10	1
285.1A	F	wtko	wtko	F	3	0.0924	0.9646	10	1
285.1A	G	wtko	wtko	M	3	0.1086	1.0852	10	1
285.1A	H	koko	wtko	M	3	0.1094	0.8343	10	1
285.1A	I	wtko	wtwt	F	3	0.1104	1.0032	10	1
285.1A	J	koko	wtko	F	3	0.088	0.9456	10	1
285.1A	K	koko	wtwt	M	3	0.1225	0.9876	10	1
285.1A	L	wtko	wtko	M	3	0.1121	0.9745	10	1
285.1B	C	wtko	koko	M	3	0.1442	1.3032	6	1
285.1B	D	wtko	koko	F	3	0.1513	1.1391	6	0
285.1B	E	wtko	koko	M	3	0.1517	1.3008	6	0
285.1B	F	koko	koko	F	3	0.1518	1.1747	6	0
285.1B	G	wtko	koko	F	3				0
285.1B	H	wtko	koko	F	3	0.1236	1.3658	6	0
285.1B	I	wtko	koko	M	3	0.1283	1.2582	6	0
285.1C	C	wtwt	koko	M	3	0.1278	1.3805	3	0
285.1C	D	wtko	koko	M	3	0.1274	1.4962	3	0
285.1C	E	wtko	koko	M	3	0.1138	1.3759	3	0
285.1D	C	koko	koko	F	2	0.1056	0.9632	6	1
285.1D	D	wtko	wtko	F	2	0.1086	1.0406	6	1
285.1D	E	wtko	wtko	M	2	0.1272	0.8603	6	1
285.1D	F	wtko	wtko	M	2	0.1044	0.7566	6	1
285.1D	G	koko	koko	M	2	0.1357	0.7002	6	1
285.1D	H	koko	wtwt	M	2	0.1343		6	1
287.1A	C	wtko	koko	F	3	0.1125	1.2537	5	0
287.1A	D	koko	koko	F	3	0.1109	1.2675	5	0
287.1A	E	koko	koko	M	3	0.1767	1.2541	5	0
287.1A	F	wtko	koko	F	3	0.117	1.2316	5	0
287.1A	G	koko	koko	F	3	0.1075	1.206	5	0
287.1B	C	wtko	wtko	M	2	0.0949	1.3884	8	1
287.1B	D	koko	wtko	M	2	0.111	1.2955	8	1
287.1B	E	koko	koko	F	2	0.0953	1.2024	8	1
287.1B	F	koko	wtko	F	2	0.1001	1.2162	8	1
287.1B	G	koko	wtko	F	2	0.0958	1.2614	8	1
287.1B	H	koko	wtko	M	2	0.1009	1.2391	8	1
287.1B	I	koko	koko	M	2	0.1078	1.1403	8	1
287.1B	J	koko	wtwt	F	2	0.0823		8	1

## Sheet: Placental areas
female	fetus id	section (A = closest to centre, E = furthest from centre)	labyrinth area (divide by 1000 to get mm2)	junctional zone area (divide by 1000 to get mm2)	decidua area (divide by 1000 to get mm2)
223.1A	F	B	3360.41	2356.4	1062.97
223.1A	F	C	3641.78	2259.56	941.55
223.1A	F	C	3360.44	1591.07	950.43
223.1A	F	D	4175.11	2380.96	718.51
223.1A	F	D	2938.06	2093.32	794.28
223.1A	F	E	3892.23	2060.85	1135.68
223.1A	F	E	2358.83	1661.26	710.38
223.1B	D	A	5667.37	6002.68	1965.46
223.1B	D	B	5268.26	5620.69	1670.59
223.1B	D	B	5160.68	5139.11	1749.95
223.1B	D	C	4883.93	5533.31	2439.87
223.1B	D	C	4885.55	4147.33	1787.49
223.1B	D	D	4651.35	4850.27	1817.09
223.1B	D	D	2865.73	3991.93	1031.88
223.1B	D	E	3635.83	4706.27	1916.7
223.1D	E	A	4376.27	3417.39	1879.4
223.1D	E	B	4336.6	3401.66	1739.05
223.1D	E	C	3668.75	2882.61	1591.92
223.1D	E	C	3677.78	3025.06	990.78
223.1D	E	D	3354.66	2732.75	2127.36
223.1D	E	D	3173.76	2876.7	674.92
223.1D	E	E	2299.94	2401.61	1925.65
223.1D	E	E	1960.95	2481.45	551.34
223.1D	F	B	4775.66	4508.74	2544.62
223.1D	F	B	4730.12	3721.36	2164.26
223.1D	F	C	4701.11	3992.26	2329.2
223.1D	F	C	4395.06	3960.94	1789.41
223.1D	F	D	4146.05	3779.31	1561.81
223.1D	F	D	4039.92	3627.32	1479.34
223.1D	F	E	3264.34	3710.57	1388.35
223.1D	F	E	3121.59	3509.74	1118.44
223.1E	C	B	3795.21	2399.92	1725.99
223.1E	C	B	4874.16	2361.47	1641.39
223.1E	C	C	3589.15	2122.26	1951.92
223.1E	C	C	5130.46	2306.03	1649.86
223.1E	C	D	2837.58	1473.6	1547.77
223.1E	C	D	4844.02	2140.1	995.66
223.1E	C	E	1223.37	1863.58	818.4
223.1E	C	E	4396.9	1942.89	540.76
223.1E	E	C	3735.64	3522.42	1840.2
223.1E	E	C	4248.87	3717.59	1781.54
223.1E	E	D	3506.57	3132.74	1363.83
223.1E	E	D	3566.9	3154.12	1582.02
223.1E	E	E	2344.87	3003.21	699.3
223.1E	E	E	2169.6	3567.11	966.33
223.1E	F	A	4435.77	2789.48	1917.5
223.1E	F	B	4344.92	2255.45	2052.13
223.1E	F	C	3696.21	2499.8	2541.62
223.1E	F	D	3445.46	2623.33	1919.3
223.1E	F	E	3094.29	2191.13	2017.45
223.1E	G	A	5228.55	2328.02	3781.15
223.1E	G	B	3505.55	2010.89	3035.02
223.1E	G	C	1201.01	2022.21	646.77
223.1E	G	C	3995.35	2076.19	3274.12
223.1E	G	D	3792.94	1963.31	3150.74
223.1E	G	E	3548.19	1760.95	2945.23
224.1C	C	A	4875.61	2823.74	2888.87
224.1C	C	B	5080.66	3190.54	2939.21
224.1C	C	B	4951.97	3107.5	2344.98
224.1C	C	C	4914.13	2735.25	3744.12
224.1C	C	D	4448.18	2870.43	2579.91
224.1C	C	D	3683.76	2321.04	2000.44
224.1C	C	E	3075.65	2095.93	2127.01
224.1C	C	E	2352.09	1372.38	1567.46
225.1B	E	C	4650.63	3671.71	2144.2
225.1B	E	D	4032.79	3618.49	2001.39
225.1B	E	D	3479.33	2549.62	743.15
225.1B	E	E	3948.08	4322.53	1311.07
225.1B	E	E	2905.07	2502.48	780.01
225.1B	F	B	4366.52	3817.04	1764.64
225.1B	F	B	4003.05	3396.93	1950.41
225.1B	F	C	4050.69	3907.76	1506.77
225.1B	F	C	4174.17	3166.54	1539.8
225.1B	F	D	3781.7	3676.64	1334.84
225.1B	F	D	4090.8	2821.95	1138.92
225.1B	F	E	3206.97	3438.95	1368.84
225.1B	F	E	3250.7	2840.97	922.67
225.1B	G	A	4870.22	2906.31	1654.65
225.1B	G	B	4564.21	2451.34	2364.53
225.1B	G	B	4362.22	3475.84	1742.58
225.1B	G	C	3869.4	2619.14	1863.61
225.1B	G	C	3690.82	3748.59	1412.47
225.1B	G	D	3431.43	1895.27	1198.81
225.1B	G	D	3775	2682.79	1202.23
225.1B	G	E	2118.06	2056.11	957.66
225.1B	G	E	2996.71	2984.72
226.1A	D	A	4948.27	3076.95	1997.79
226.1A	D	A	5024.89	3283.58	1909.49
226.1A	D	B	4731.41	2730.99	1742.96
226.1A	D	B	4502.22	2981.38	1916.02
226.1A	D	C	4436.72	2722.32	1946.42
226.1A	D	C	4280.93	2868.67	2221.2
226.1A	D	D	3820.16	2426.56	1559.97
226.1A	D	D	2749.43	3084.76	1423.72
226.1A	D	E	3301.44	2383.05	891.64
226.1A	F	B	4190.84	2595.2	1482.1
226.1A	F	B	5101.14	2596	1662.07
226.1A	F	C	3325.26	2862.42	1107.18
226.1A	F	C	4443.18	2691.55	1533.42
226.1A	F	D	2491.14	2519.35	812.37
226.1A	F	D	4003.97	2381.27	1546.16
226.1A	F	E	3206.52	2383.05	1456.64
226.1B	C	A	4743.28	2395	1471.38
226.1B	C	B	4341.78	2725.38	1940.04
226.1B	C	B	3479.45	2766.53	1220.03
226.1B	C	C	4610.97	2254.49	1803.17
226.1B	C	C	2905.65	1839.8	684.37
226.1B	C	D	3717.46	1929.29	1288.58
226.1B	C	D	1743.77	1350.09	184.85
226.1B	C	E	2710.43	1777.63	1212.08
226.1B	C	E	534.27	1284.02	123.98
226.1B	E	A	4367.84	2151.69	1701.8
226.1B	E	B	4812.54	2188.94	1835.83
226.1B	E	B	4458.72	2223.34	1156.54
226.1B	E	C	4490.85	2168.83	1551.74
226.1B	E	C	3873.18	1935.55	1100.65
226.1B	E	D	3434.81	2538.6	1285.04
226.1B	E	D	2865.04	1990.84	853.3
226.1B	E	E	2688.58	1959.86	489.08
226.1B	E	E	1609.26	1847.3	413.48
226.1E	H	B	4765.59	2271.35	1120.69
226.1E	H	C	4234.67	2030.63	1108.15
226.1E	H	C	4635.89	2460.12	2056.89
226.1E	H	D	3725.89	2141.99	896.1
226.1E	H	D	4654.06	2082.26	1083.62
226.1E	H	E	2274.34	2110.47	760.94
226.1E	H	E	3540.06	2177.65	946.71
226.1E	I	A	4699.35	2479.8	1946.76
226.1E	I	B	5009.49	2148.37	1800.3
226.1E	I	B	4690.64	1916.57	1646.75
226.1E	I	C	5116.01	1835.19	1578.66
226.1E	I	C	4093.6	1803.46	1600.04
226.1E	I	D	4601.25	1901.04	1643.77
226.1E	I	D	3373.91	1795.21	1549.7
226.1E	I	E	3140.13	1978.87	970.78
226.1E	I	E	2295.72	1990.93	701.86
227.1A	D	B	4778.16	2546.63	1893.53
227.1A	D	C	4682.01	3094.45	1664.66
227.1A	D	C	3738.1	2356.44	1213.77
227.1A	D	D	4463.26	2718.51	1535.72
227.1A	D	D	3001.08	2077.85	940.41
227.1A	D	E	3728.63	2651.73	998.11
227.1A	D	E	2361.76	1663.08	608.23
227.1C	C	A	5680.87	4468.6	3409.6
227.1C	C	B	5433.39	3050.63	2465.02
227.1C	C	B	4896.03	4365.51	2712.51
227.1C	C	C	4496.42	3994.46	1941.15
227.1C	C	C	5425.86	4344.28	2437.95
227.1C	C	D	4195.12	3511.01	1207.46
227.1C	C	D	5396.19	3517.86	2157.91
227.1C	C	E	2274.35	3455.06	958.81
227.1C	C	E	4864.06	3871.41	1151.03
227.1C	D	A	5103.06	3762.7	2096.82
227.1C	D	B	4933.85	3726.16	2342.89
227.1C	D	B	5364.13	3767.02	1849.55
227.1C	D	C	4509.8	3822.05	2140.9
227.1C	D	C	4782.46	4314.03	1485.14
227.1C	D	D	3619.43	4178.95	2033.53
227.1C	D	D	3973.32	4388.18	821.86
227.1C	D	E	3134.7	3739.39	1303.6
227.1C	D	E	3311.83	3447.4	571.08
228.2B	G	A	4444.78	2788.34	1722.85
228.2B	G	B	3882.29	2554.04	1138.93
228.2B	G	C	3343.42	2195.58	885.11
228.2B	G	C	4587.87	2909.24	1638.04
228.2B	G	D	2400.99	1962.82	485.95
228.2B	H	B	3883.09	1621.27	1344.37
228.2B	H	B	4310.63	1688.13	1717.76
228.2B	H	C	3692.57	1919.72	1441.62
228.2B	H	D	2526.53	1630.85	987.27
228.2B	H	D	3427.98	2013.68	1286.28
230.1A	C	A	4874.32	1937.26	2143.17
230.1A	C	B	5310.22	2144.9	1755.94
230.1A	C	C	5026.46	2233.11	2084.57
230.1A	C	C	5540.72	3052.58	924.9
230.1A	C	D	4985.92	2661.82	1969.59
230.1A	C	E	4119.61	2954.28	1426.66
230.1A	E	A	4870.48	2240.65	1280.78
230.1A	E	B	4152.06	1919.9	1321.44
230.1A	E	C	3333.22	1900.79	989.66
230.1A	E	D	2323.39	1828.39	586.01
230.1A	E	D	5310.01	2945.47	1564.38
230.1A	E	E	1130.65	1506.67	427.33
230.1A	F	B	5071.64	3303.6	1938.6
230.1A	F	C	4878.68	3222.67	1657.54
230.1A	F	D	4754.61	2897.54	1434.29
230.1A	F	E	4075.33	2992.56	1109.13
230.1A	F	E	1218.02	2697	849.03
230.1A	G	A	6232.93	3009.77	1595.61
230.1A	G	B	5335.13	2554.81	1800.89
230.1A	G	B	5397.85	2965.59	1878.73
230.1A	G	C	3980.94	2693.24	1242.58
230.1A	G	C	4446.3	2918.54	1644.8
230.1A	G	D	3456	2549.87	1178.67
230.1D	E	A	3400.49	2365.42	1630.51
230.1D	E	B	3911.74	2459.47	2278.44
230.1D	E	B	3912.69	2316.27	1625.61
230.1D	E	C	3388.05	2049.77	940.97
230.1D	E	C	3668.14	2814.75	1898.56
230.1D	E	D	1196.56	1564.34	528.5
230.1D	E	D	3520.97	2137.95	1330.03
230.1D	G	B	4021.21	2018.26	1255.19
230.1D	G	B	4551.82	1724.94	1280.97
230.1D	G	C	3252.05	1591.13	1059.14
230.1D	G	C	4416.37	1267.93	1131.03
230.1D	G	D	2670.25	1047.65	1054.77
230.1D	G	D	3357.28	1829.58	1350.66
230.1D	G	E	1205.32	1207.6	713.3
230.1D	G	E	1993.54	1343.66	658.92
231.1C	E	A	5573.82	2654.26	1482.03
231.1C	E	B	4850.25	2513.3	1493.35
231.1C	E	B	5300.86	2503.49	1299.64
231.1C	E	C	4179.59	2396.71	1279.35
231.1C	E	C	4455.62	2842.57	1272.82
231.1C	E	D	2953.37	2447.46	947.48
231.1C	E	D	3701.22	2280.54	1891.51
231.1C	E	E	1748.35	1983.48
231.1C	E	E	2566.86	2236.15	1396.42
231.2C	C	A	4888.46	2710.7	1388.25
231.2C	C	B	4276.82	2458.58	1479.93
231.2C	C	C	3763.75	2151.56	1561.39
231.2C	C	C	4240.57	2347.32	1646.11
231.2C	C	D	3246.96	2125.76	1363.72
231.2C	C	D	4034.92	2263.56	1033.11
231.2C	C	E	1929.65	1752.93	1106.94
231.2C	C	E	2746.63	2099.58	619.25
231.2C	I	B	5044.95	2537.92	2142.75
231.2C	I	C	4433.73	3361.46	1939.09
231.2C	I	C	3574.96	2671.66	890.41
231.2C	I	D	4621.02	3263.81	1838.93
231.2C	I	D	2487.32	2571.28	794.97
231.2C	I	E	4461.77	3100.16	1609
232.1C	C	A	4579.18	2871.03	1421.74
232.1C	C	A	5020.46	2703.29	1295.99
232.1C	C	B	4124.31	2542.77	1323.58
232.1C	C	B	4562.38	2799.32	1026.32
232.1C	C	C	3424.51	2286.15	1711.73
232.1C	C	C	3680.3	2781.45	614.55
232.1C	C	D	2941.89	2137.78	1419.32
232.1C	C	D	2292.07	2662.6	437.72
232.1C	C	E	2157.99	2092.67	959.98
232.1C	H	A	4060.16	3342.23	1257.09
232.1C	H	B	3695.8	2726.1	1646.91
232.1C	H	B	4265.39	3467.89	1248.86
232.1C	H	C	4052.47	2711.55	2044.08
232.1C	H	D	2894.41	2877.3	1713.31
233.1A	C	A	5571.95	4105.46	2267.93
233.1A	C	B	4222.68	2987.25	1358.71
233.1A	C	B	5330.17	4460.32	2289.55
233.1A	C	C	4460.77	3076.88	1155.43
233.1A	C	C	5208.28	3984.25	2077.59
233.1A	C	D	3962.48	2933.33	795.35
233.1A	C	D	4520.98	3981.84	1773.52
233.1A	C	E	2759.4	2917.52	443.47
233.1A	C	E	3890.13	3295.04	2112.76
233.1A	E	A	4735.36	3278.97	1907.78
233.1A	E	A	3518.13	3131.59	1562.05
233.1A	E	B	4840.08	2646.17	2066.02
233.1A	E	B	4617.07	3050.19	1446.53
233.1A	E	C	4689.36	2951.53	2215.48
233.1A	E	D	3789.11	3101.99	1529.72
233.1A	E	E	2753.56	2928.58	1424.75
233.1B	D	A	5327.59	3117.02	1533.46
233.1B	D	B	4793.98	3366.48	1666.26
233.1B	D	B	5254.29	3078.67	1836.03
233.1B	D	C	4692.19	3060.47	1417.39
233.1B	D	C	4655.03	3410.18	1912.86
233.1B	D	D	3880.5	2766.67	1040.78
233.1B	D	D	4285.15	3258.76	1408.12
233.1B	D	E	3206.75	2505.94	786.48
233.1B	D	E	3524.2	3274.46	900.47
233.1C	D	A	4666.82	2868.42	1485.3
233.1C	D	C	4425.73	3048.64	1511.95
233.1C	D	C	3447.01	2298.61	1519.43
233.1C	D	D	3883.82	2897.86	1726.4
233.1C	D	D	2722.18	2421.65	1075.88
233.1C	D	E	3718.82	2230.13	1428
233.1C	D	E	1764.93	2277.06	837.18
233.1C	G	A	4267.32	1946.6	844.93
233.1C	G	B	3608.83	1423.35	689.74
233.1C	G	B	4396.29	2014.49	1429.44
233.1C	G	C	2233.92	1258.85	444.84
233.1C	G	C	4469.81	2054.86	1864.37
233.1C	G	D	1101.01	694.17	241.5
233.1C	G	D	3547.06	2500.54	1679.97
233.1C	G	E	3152.6	1886.57	1645.74
233.1D	G	A	4699.31	1978.93	1403.63
233.1D	G	B	4609.59	1698.11	1347.68
233.1D	G	C	4186.85	2038.28	1586.74
233.1D	G	C	3079.54	1336.52	1119.14
233.1D	G	D	3935.72	1872.35	1099.82
233.1D	G	D	2146.58	1315.76	987.04
233.1D	G	E	3175.41	1633.71	920.26
233.1D	G	E	1046.79	1303.03	796.88
233.1D	H	B	4367.86	3650.92	2173.48
233.1D	H	B	4781.25	3571.79	2186.38
233.1D	H	C	4601.88	3037.93	1918.31
233.1D	H	C	4611.58	4065.17	2071.11
233.1D	H	D	3349.82	2949.75	1425.73
233.1D	H	D	4251.15	3404.04	1808.99
233.1D	H	E	2217.93	2649.38	669.23
233.1D	H	E	3954.66	3455.68	1140.35
235.1B	C	B	4096.4	2961.46	1494.43
235.1B	C	C	3120.12	2810.6	1371.54
235.1B	C	C	4780.65	3520.24	1997.16
235.1B	C	D	4704.91	3456.78	1713.42
235.1B	C	E	4299.42	3744.28	1508.78
235.1D	F	C	4494.76	2328.23	1233.81
235.1D	F	C	6613.01	2185.72	1718.8
235.1D	F	D	5673.6	2900.16	1384.66
235.1D	F	E	4995.18	2521.36	1522.84
235.2C	E	A	4045.27	2746.86	1906.45
235.2C	E	B	4240.19	3027.55	1861.94
235.2C	E	B	3490.38	2535.01	1977.55
235.2C	E	C	4235.95	2557.64	2297.48
235.2C	E	C	2789.92	1966.78	1602.47
235.2C	E	D	3466.05	2649.84	2033.93
235.2C	E	D	1717.01	1873.83	842.11
235.2C	E	E	2988.06	2578	1601.42
235.2C	F	A	4745.36	2987.46	1417.21
235.2C	F	A	4811.92	3143.02	2018.35
235.2C	F	B	4148.7	3011.96	1835.59
235.2C	F	B	4396.14	3234.51	2193.87
235.2C	F	C	3527.91	2475.65	1587.25
235.2C	F	C	3805.2	3046.68	2165.05
235.2C	F	D	3070.25	2538.61	1566.56
235.2C	F	D	4184	2976.33	2080.99
235.2C	F	E	2000.32	2306.04	1029.98
235.2C	F	E	2940.31	3167.27	2042.46
236.1B	E	A	5199.37	2757.62
236.1B	E	B	4273.64	2571.11	1968.12
236.1B	E	B	5193.55	3019.39	1921.3
236.1B	E	C	3671.61	2007.63	2081.08
236.1B	E	C	5054.13	2578.66	1760.18
236.1B	E	D	2597.38	2083.36	1149.9
236.1B	E	D	4562.06	2464.56	1240.23
236.1B	E	E	3343.1	2329.57	883.88
236.1B	F	A	5445.75	2645.41	2017.21
236.1B	F	B	4291.22	3186.22	1525.17
236.1B	F	B	5171.43	3281.02	1913.01
236.1B	F	C	4397.37	2530.99	1771.72
236.1B	F	C	4175.75	3370.41	1889.36
236.1B	F	D	3703.9	2091.71	1653.43
236.1B	F	D	4106.61	2423.67	2475.13
236.1B	F	E	3543.61	2237.96	2091.87
236.1C	F	B	4242.62	3206.65	1051.44
236.1C	F	B	4059.33	3758.06	805.64
236.1C	F	C	3247.72	3595	1019.84
236.1C	F	C	4046.08	3643.48	1201.16
236.1C	F	D	2714.12	3319.04	669.32
236.1C	F	D	3756.72	3715.68	1277.08
236.1C	F	E	1985.92	3186.88	288.08
236.1C	F	E	3461.4	3530.36	896.48
237.1A	C	A	4917.74	2379.99	2148.37
237.1A	C	B	4793.94	2805.13	2026.71
237.1A	C	C	3849.54	2737.79	2029.54
237.1A	C	D	2970.2	2781.19	1060.34
237.1A	C	E	1638.29	1950.13	872.54
237.1A	D	A	4306.99	2176.59	1364.84
237.1A	D	B	4215.65	2659.83	1656.71
237.1A	D	B	3850.4	2728.08	1655.34
237.1A	D	C	4093.54	2780.79	2028.74
237.1A	D	C	3734.35	2355.64	1534.18
237.1A	D	D	3555.08	2764.12	1774.09
237.1A	D	D	2816.94	2352.79	832.1
237.1A	D	E	2777.81	2624.48	1681.02
237.1A	D	E	1067.2	2350.64	556.63
237.1A	F	A	4065.99	3137.28	1330.33
237.1A	F	B	3953.47	3376.13	1526.13
237.1A	F	B	3483.45	3584.83	1482.2
237.1A	F	C	3766.66	3494.25	1516.56
237.1A	F	C	3738.92	2900.63	1641.37
237.1A	F	D	3136.26	3028.77	1183.51
237.1A	F	D	3252.44	2566.3	1249.17
237.1A	F	E	2062.33	3165.21	914.21
237.1A	F	E	2406.46	2577.86	1123.5
239.1A	E	A	4923.54	3035.44	2617.47
239.1A	E	B	4847.76	2864.54	2632.97
239.1A	E	B	4577.09	3085.6	2325.81
239.1A	E	C	4256.55	3396.74	2336.91
239.1A	E	C	3593.93	3410.47	1658.67
240.2B	I	A	3916.47	3719.75	2086.71
240.2B	I	A	3889.03	3740.7	1351.99
240.2B	I	B	3828.26	3590.5	1997.21
240.2B	I	B	3481.82	3240.41	1525.1
240.2B	I	C	3856.65	3872.98	2200.27
240.2B	I	C	3385.1	3684.31	1258.37
240.2B	I	D	4143.91	3984.49	1758.28
240.2B	I	D	3252.05	3532.06	1813.45
240.2B	I	E	3198.12	4119.9	861.64
240.2B	I	E	2364.91	2364.19	1940.38
240.2C	E	D	3856.18	2582.97	1162.02
240.2C	E	E	2415.13	2222.01	493.62
241.1D	D	A	5628.41	3352.6	2367.4
241.1D	D	B	5764.81	3103.46	2513
241.1D	D	C	5732.83	2257.08	2139.42
241.1D	D	D	4825.75	2559.79	1985.11
241.1D	D	D	4843.88	2346.23	1600.73
241.1D	D	E	3705.89	2719.08	1660.4
241.1D	D	E	4468.75	2477.4	1085.5
241.1D	F	B	6179.79	3949.96	2318.4
241.1D	F	C	4965.46	4483.14	1582.55
241.1D	F	C	5763.52	3918.68	2116.5
241.1D	F	D	4745.27	4082.29	1329.44
241.1D	F	D	5207.68	3867.42	1671.46
241.1D	F	E	4635.65	3253.41	1638.57
241.1D	J	B	4900.89	3492.78	2168.88
241.1D	J	B	3859.67	3606.81	1861.27
241.1D	J	C	4848.26	2884.02	2920.97
241.1D	J	C	3594.55	2943.33	1939.07
241.1D	J	D	4316.12	2625.65	2469.54
241.1D	J	D	3012.8	2320.37	1814.11
241.1D	J	E	3624.37	2104.38	2173.64
241.1D	J	E	2247.69	2366.85	1100.35
241.1E	D	A	4570.83	2420.71	2690.34
241.1E	D	A	4728.9	2816.81	2485.49
241.1E	D	B	4442	2258	2303.85
241.1E	D	B	4570.07	3040.48	1470.52
241.1E	D	C	4539.85	2045.98	2544.74
241.1E	D	C	4085.35	2715.23	1134.97
241.1E	D	D	3344.9	2271.56	1761.86
241.1E	D	D	2845.99	2156.02	896.62
241.1E	D	E	2788.82	2013.47	1392.04
241.1E	H	A	5074.84	1299.95	1929.46
241.1E	H	A	4709.27	1452.68	2047.9
241.1E	H	B	4438.02	1451.41	1779.76
241.1E	H	B	4053.26	1605.88	1727.67
241.1E	H	C	3988.4	1449.76	1628.93
241.1E	H	C	3583.87	1107.49	1302.14
241.1E	H	D	3702.17	1354.4	1042.45
241.1E	H	D	2731.59	965.49	1152.27
241.1E	H	E	2933.57	1131.29	1040.4
241.1E	H	E	1564.59	878.25	927.27
242.1A	H	A	4514.44	2489.44	1359.8
242.1A	H	B	3746.59	2437.83	1184.02
242.1A	H	B	4249.92	2775.45	2351.49
242.1A	H	C	4316.58	2433	2192.8
242.1A	H	D	1914.05	1752.6	381
242.1A	H	D	3037.25	2313.76	1125.12
242.1A	H	E	1535.27	1524.89	494.24
242.1A	I	A	5712.18	2322.18	966.83
242.1A	I	B	5066.3	2095.16	1316.46
242.1A	I	B	6126.27	1977.06	1688.61
242.1A	I	C	3789.32	1628.41	1285.11
242.1A	I	C	6180.99	2154.48	1082.13
242.1A	I	D	5283.68	1819.28	1239.59
242.1A	I	E	3220.66	2106.77	1009.07
242.1D	E	B	4619.77	1402.65	1308.59
242.1D	E	C	3687.79	1088.82	1612.34
242.1D	E	C	3725.97	1133.72	961.46
242.1D	E	D	3374.6	1704.17	1392.63
242.1D	E	D	2675.22	1112.92	1003.83
242.1D	E	E	2728.83	1499.83	940.44
242.1D	E	E	1100.86	1587.96	348.23

## Sheet: VEGF
female	Mmp9 genotype	number of fetuses	vegf (pg/ml)
223.1B	-	5	76.5212
223.1C	-	3	80.2509
223.1D	+	10	127.041
227.1A	-	9	118.226
227.1B	-	2	64.9932
227.1C	-	7	130.771
230.1C	+	7	115.852
231.1C	+	5	91.4399
235.1B	+	3	81.2681
235.2B	-	3	71.7744
236.1B	+	6	84.6587
237.1A	+	6	61.6026
240.2C	-	8	91.4399
